# Supplementary material for: Interactions and Curing Dynamics Between UV-Triggered Epoxy Acrylate Binder, Curing Agents and Photoinitiators
Source: Polymers (Basel). 2025 May 4;17(9):1252. doi: 10.3390/polym17091252 (PMC12073225; doi:10.3390/polym17091252)
Supplement: Supplementary file 1 [file polymers-17-01252-s001.zip]

Archive with 1 entries (1 files):
- polymers-3583710-supplementary.pdf
